# Supplementary material for: Potential for luxS related signalling in marine bacteria and production of autoinducer-2 in the genus Shewanella
Source: BMC Microbiol. 2008 Jan 23;8:13. doi: 10.1186/1471-2180-8-13 (PMC2233627; doi:10.1186/1471-2180-8-13)
Supplement: Additional file 1 — Complete list of strains tested in this work and results of PCR screening and sequencing with respect to the presence of the luxS and sahH gene. Phylogenetic affiliation was determined by BLAST search of 16S rRNA sequences (about 1200 nt length in the Alphaproteobacteria, and about 600 nt starting with position 27 (E. coli numbering) in all other strains) and is shown as % similarity with the nearest described type strain. The presence/absence of the luxS gene and the sahH gene were determined by presence/absence of a band of the expected size by PCR; bands confirmed by sequencing are indicated and shown in bold face. Within the Gammaproteobacteria, several fully sequenced species are also listed (shaded in yellow) and the presence of luxS resp. sahH is indicated. [file 1471-2180-8-13-S1.xls]

## Sheet: Suppl. Table 1
strain	Phylogenetic affiliation	16S rRNA sequence similarity (%)	luxS	sahH	confirmation by sequencing
Bacteroidetes
LM-17	Aquimarina sp.	95	-	+
LM-6	Aquimarina sp.	92	-	+	conf.
DT-5	Bacteroidetes bacterium KMM 3912	96	-	+	conf.
DT-2	Donghaeana sp.	95	-	+
LM-3	Donghaeana sp.	95	-	+
LM-2	Krokinobacter genikus	97	-	+
LM-12	Krokinobacter genikus	97	-	+
LM-13	Krokinobacter genikus	98	-	+
LM-8	Krokinobacter sp.	96	-	+
PIC-106	Leeuwenhoekella accommodimaris	99	-	+	conf.
DFL-18	Rhodovirga sp.	95	-	+
DFL-17	Rhodovirga winogradskii	99	-	+
DFL-19	Rhodovirga winogradskii	99	-	+	conf.
DFL-2	Rhodovirga winogradskii	99	-	+
DFL-26	Rhodovirga winogradskii	98	-	+
DFL-28	Rhodovirga winogradskii	99	-	+
DFL-29	Rhodovirga winogradskii	99	-	+
DFL-3	Rhodovirga winogradskii	99	-	+
DFL-34	Rhodovirga winogradskii	99	-	+
DFL-37	Rhodovirga winogradskii	99	-	+
DFL-39	Rhodovirga winogradskii	99	-	+
DFL-4	Rhodovirga winogradskii	99	-	+
DFL-40	Rhodovirga winogradskii	99	-	+	conf.
DFL-5	Rhodovirga winogradskii	99	-	+
DFL-6	Rhodovirga winogradskii	99	-	+
DFL-7	Rhodovirga winogradskii	99	-	+
DFL-8	Rhodovirga winogradskii	99	-	+
PIC-1	Venteria marina	97	-	+
PIC-73	Venteria marina	98	-	+
Alphaproteobacteria
BIO-60	Brevundimonas subvibrioides	98	-	+	conf.
DFL-12	Dinoroseobacter shibae	100	-	+
DFL-16	Dinoroseobacter shibae	100	-	+
DFL-27	Dinoroseobacter shibae	100	-	+
DFL-30	Dinoroseobacter shibae	100	-	+
DFL-31	Dinoroseobacter shibae	100	-	+
DFL-36	Dinoroseobacter shibae	100	-	+
DFL-38	Dinoroseobacter shibae	100	-	+
HEL-2	Erythrobacter citreus	98	-	+
HEL-24	Erythrobacter citreus	97	-	+
DFL-13	Hoeflea phototrophica	100	-	+	conf.
DFL-33	Hoeflea phototrophica	100	-	+	conf.
DFL-42	Hoeflea phototrophica	100	-	+	conf.
DFL-43	Hoeflea phototrophica	100	-	+	conf.
DFL-44	Hoeflea phototrophica	100	-	+	conf.
LM-15	Hyphomonas sp.	91	-	+	conf.
HEL-10	Jannaschia helgolandensis	100	-	+
HEL-26	Jannaschia helgolandensis	100	-	+
HEL-43	Jannaschia helgolandensis	100	-	+
BIO-204	Loktanella hongkongensis	98	-	-
DT-12	Loktanella salsilacus	99	-	+	conf.
HEL-28	Lutibacterium anuloederans	99	-	+
BIO-13	Methylarcula sp.	97	-	-
BIO-24	Methylarcula sp.	99	-	-
HEL-45	Oceanibulbus indolifex	100	-	+
HEL-76	Oceanibulbus indolifex	99	-	+
HEL-78	Oceanibulbus indolifex	99	-	+
DFL-9	Oceanicaulis alexandrii	99	-	+
DFL-15	Oceanicaulis alexandrii	99	-	+
HEL-38	Paracoccus alkaliphilus	97	-	+
HEL-8	Paracoccus sp.	97	-	-	conf.
PIC-68	Roseobacter sp.	98	-	+	conf.
DFL-24	Roseovarius mucosus	100	-	+
DFL-35	Roseovarius mucosus	100	-	+
EL-52	Roseovarius tolerans	100	-	+	conf.
EL-78	Roseovarius tolerans	100	-	+	conf.
EL-83	Roseovarius tolerans	100	-	+	conf.
EL-90	Roseovarius tolerans	100	-	+	conf.
EL-164	Roseovarius tolerans	100	-	+
EL-171	Roseovarius tolerans	100	-	+
EL-222	Roseovarius tolerans	100	-	+
HEL-9	Sphingomonas baekryungensis	99	-	+
BIO-201	Sphingomonas sp.	99	-	+	conf.
BIO-202	Sphingomonas sp.	99	-	+	conf.
BIO-203	Sphingomonas sp.	99	-	+	conf.
HEL-37	Sphingomonas sp.	94	-	+	conf.
HEL-42	Sphingomonas sp.	99	-	+	conf.
BIO-18	Sphingopyxis sp.	99	-	+	conf.
LM-7	Staleya guttiformis	98	-	+
LM-9	Staleya guttiformis	97	-	+
LM-10	Staleya sp.	96	-	+	conf.
LM-4	Staleya sp.	96	-	+	conf.
DFL-11	Stappia marina	98	-	+	conf.
LM-11	Sulfitobacter brevis	97	-	+	conf.
LM-16	Sulfitobacter brevis	97	-	+	conf.
BIO-205	Sulfitobacter dubius	99	-	+
DFL-10	Sulfitobacter mediterraneus	98	-	+
DFL-14	Sulfitobacter mediterraneus	98	-	+
BIO-11	Sulfitobacter pontiacus	99	-	+	conf.
HEL-46	Sulfitobacter pontiacus	98	-	+
HEL-77	Sulfitobacter pontiacus	98	-	+
BIO-7	Sulfitobacter sp	99	-	+	conf.
DFL-23	Sulfitobacter sp.	96	-	+
DFL-41	Sulfitobacter sp.	96	-	+	conf.
PIC-69	Sulfitobacter sp.	96	-	+
PIC-70	Sulfitobacter sp.	96	-	+
PIC-72	Sulfitobacter sp.	96	-	+
PIC-74	Sulfitobacter sp.	96	-	+
PIC-76	Sulfitobacter sp.	95	-	-
PIC-82	Sulfitobacter sp.	96	-	+	conf.
PIC-88	Thalassospira lucentensis	97	-	-
Gammaproteobacteria
ATCC 7966	Aeromonas hydrophila		+	-	www.genome.jp/kegg
HEL-48	Alteromonas atlantica	99	+	-
HEL-66	Alteromonas atlantica	98	+	-	conf.
HEL-05	Alteromonas distincta	100	+	-
HEL-51	Alteromonas macleodii	98	+	-	conf.
BIO-267	Alteromonas sp.	99	+	-
BIO-296	Alteromonas sp.	100	+	-
HEL-34	Alteromonas sp.	75	+	-
HEL-50	Alteromonas sp.	100	+	-	conf.
34H	Colwellia psychrerythraea		-	-	www.genome.jp/kegg
BIO-261	Glaciecola sp.	98	-	-
BIO-43	Glaciecola sp.	94	-	-
HEL-74	Halomonas meridiana	99	+	-
HEL-18	Halomonas sp.	100	+	-
HEL-68	Halomonas sp.	98	+	-	conf.
PIC-155	Halomonas sp.	98	-	-
PIC-162	Halomonas sp.	95	-	-
PIC-164	Halomonas sp.	98	-	-
PIC-87	Halomonas sp.	98	-	-
HEL-19	Halomonas variabilis	99	+	-
HEL-33	Halomonas variabilis	100	+	-
HEL-65	Halomonas variabilis	96	+	-
PIC-165	Halomonas variabilis	98	-	-
PIC-166	Halomonas variabilis	99	+	-
BIO-294	Halomonas venusta	98	-	-
L2TR	Idiomarina loihiensis		-	+	www.genome.jp/kegg
DFL-32	Marinobacter flavimaris	99	-	-
DFL-20	Marinobacter sp.	96	-	-
DFL-21	Marinobacter sp.	97	-	-
BIO-282	Pseudoalteromonas agarovorans	96	+	-
T6c	Pseudoalteromonas atlantica		-	-	www.genome.jp/kegg
BIO-299	Pseudoalteromonas atlantica	99	-	-
BIO-304	Pseudoalteromonas atlantica	100	+	-
DT-9	Pseudoalteromonas atlantica	99	-	-
HEL-13	Pseudoalteromonas atlantica	100	-	-
HEL-35	Pseudoalteromonas atlantica	99	+	-
PIC-2	Pseudoalteromonas atlantica	99	-	-
PIC-75	Pseudoalteromonas atlantica	99	-	-
DT-4	Pseudoalteromonas elyakovii	99	-	-
LM-1	Pseudoalteromonas elyakovii	99	-	-
LM-5	Pseudoalteromonas elyakovii	99	-	-
TAC125	Pseudoalteromonas haloplanktis		-	-	www.genome.jp/kegg
BIO-254	Pseudoalteromonas haloplanktis	95	+	-
BIO-266	Pseudoalteromonas haloplanktis	99	-	-
BIO-27	Pseudoalteromonas haloplanktis	98	-	-
DT-3	Pseudoalteromonas haloplanktis	99	-	-
DT-8	Pseudoalteromonas haloplanktis	99	-	-
HEL-36	Pseudoalteromonas nigrifaciens	99	+	-
BIO-250	Pseudoalteromonas sp.	98	+	-
BIO-258	Pseudoalteromonas sp.	90	+	-
BIO-270	Pseudoalteromonas sp.	95	-	-
BIO-283	Pseudoalteromonas sp.	91	-	-
BIO-300	Pseudoalteromonas sp.	99	+	-
BIO-307	Pseudoalteromonas sp.	90	+	-
DT-6	Pseudoalteromonas sp.	99	-	-
DT-7	Pseudoalteromonas sp.	97	-	-
HEL-14	Pseudoalteromonas sp.	95	-	-
HEL-20	Pseudoalteromonas sp.	99	+	-
HEL-40	Pseudoalteromonas sp.	96	+	-	conf.
HEL-49	Pseudoalteromonas sp.	99	+	-
273-4	Psychrobacter arcticus		-	+	www.genome.jp/kegg
K5	Psychrobacter cryohalolentis		-	+	www.genome.jp/kegg
HEL-06	Psychrobacter glacincola	100	-	+	conf.
HEL-32	Psychrobacter glacincola	98	-	+
HEL-44	Psychrobacter immobilis	97	-	+	conf.
2-40	Saccharophagus degradans		-	+	www.genome.jp/kegg
DT-11	Shewanella baltica	99	+	-	conf.
CCUG 30811	Alishewanella fetalis		+	-	conf.
DSM 9167	Shewanella algae		+	-	conf.
OS217	Shewanella denitrificans		+	-	www.genome.jp/kegg
LMG 20552	Shewanella fidelis		+	-	conf.
LMG 18921	Shewanella frigidimarina		+	-	conf.
NCIMB 400	Shewanella frigidimarina		+	-	www.genome.jp/kegg
LMG 19691	Shewanella japonica		+	-	conf.
LMG 19866	Shewanella livingstonensis		+	-	conf.
LMG 21403	Shewanella marinintestina		+	-	conf.
DT-1	Shewanella hafniensis	98	+	-	conf.
ATCC 700500	Shewanella oneidensis		+	-	www.genome.jp/kegg
LMG 21408	Shewanella sairae		+	-	conf.
LMG 21406	Shewanella schlegeliana		+	-	conf.
ANA-3	Shewanella sp.		+	-	www.genome.jp/kegg
BIO-50	Shewanella sp.	93	+	-	conf.
MR-4	Shewanella sp.		+	-	www.genome.jp/kegg
MR-7	Shewanella sp.		+	-	www.genome.jp/kegg
LMG 19151	Shewanella violaceae		+	-	conf.
BIO-305	Vibrio alginolyticus	99	+	-	conf.
El Tor N16961	Vibrio cholerae		+	-	www.genome.jp/kegg
ES114	Vibrio fischeri		+	-	www.genome.jp/kegg
BIO-248	Vibrio parahaemolyticus	98	+	-	conf.
BIO-249	Vibrio parahaemolyticus	97	+	-	conf.
RIMD 2210633	Vibrio parahaemolyticus		+	-	www.genome.jp/kegg
CMCP6	Vibrio vulnificus		+	-	www.genome.jp/kegg
YJ016	Vibrio vulnificus		+	-	www.genome.jp/kegg

## Sheet: marine_strains
No.	Strain	Species	Similarity	Phylum(/Class)	luxS	sahH
Actinobacteria (4 strains)
1	DFL-1	Rhodococcus luteus	98	Actinobacteria	-	+
2	DFL-22	Rhodococcus luteus	98	Actinobacteria	-	+
3	DFL-25	Rhodococcus luteus	98	Actinobacteria	-	+
4	PIC-83	Salinibacterium amurskyense	99	Actinobacteria	-	-
Alphaproteobacteria (74 strains)
5	BIO-60	Brevundimonas subvibrioides	98	Proteobacteria/ Alphaproteobacteria	-	+
6	DFL-12	Dinoroseobacter shibae	100	Proteobacteria/ Alphaproteobacteria	-	+
7	DFL-16	Dinoroseobacter shibae	100	Proteobacteria/ Alphaproteobacteria	-	+
8	DFL-27	Dinoroseobacter shibae	100	Proteobacteria/ Alphaproteobacteria	-	+
9	DFL-30	Dinoroseobacter shibae	100	Proteobacteria/ Alphaproteobacteria	-	+
10	DFL-31	Dinoroseobacter shibae	100	Proteobacteria/ Alphaproteobacteria	-	+
11	DFL-36	Dinoroseobacter shibae	100	Proteobacteria/ Alphaproteobacteria	-	+
12	DFL-38	Dinoroseobacter shibae	100	Proteobacteria/ Alphaproteobacteria	-	+
13	HEL-2	Erythrobacter citreus	98	Proteobacteria/ Alphaproteobacteria	-	+
14	HEL-24	Erythrobacter citreus	97	Proteobacteria/ Alphaproteobacteria	-	+
15	DFL-13	Hoeflea marina	98	Proteobacteria/ Alphaproteobacteria	-	+
16	DFL-33	Hoeflea marina	98	Proteobacteria/ Alphaproteobacteria	-	+
17	DFL-42	Hoeflea marina	98	Proteobacteria/ Alphaproteobacteria	-	+
18	DFL-43	Hoeflea marina	98	Proteobacteria/ Alphaproteobacteria	-	+
19	DFL-44	Hoeflea marina	98	Proteobacteria/ Alphaproteobacteria	-	+
20	LM-15	Hyphomonas sp.	91	Proteobacteria/ Alphaproteobacteria	-	+
21	HEL-10	Jannaschia helgolandensis	100	Proteobacteria/ Alphaproteobacteria	-	+
22	HEL-26	Jannaschia helgolandensis	100	Proteobacteria/ Alphaproteobacteria	-	+
23	HEL-43	Jannaschia helgolandensis	100	Proteobacteria/ Alphaproteobacteria	-	+
24	BIO-204	Loktanella hongkongensis	98	Proteobacteria/ Alphaproteobacteria	-	-
25	DT-12	Loktanella salsilacus	99	Proteobacteria/ Alphaproteobacteria	-	+
26	HEL-28	Lutibacterium anuloederans	99	Proteobacteria/ Alphaproteobacteria	-	+
No.	Strain	Species	Similarity	Phylum(/Class)	luxS	sahH
27	BIO-13	Methylarcula sp.	97	Proteobacteria/ Alphaproteobacteria	-	-
28	BIO-24	Methylarcula sp.	99	Proteobacteria/ Alphaproteobacteria	-	-
29	HEL-45	Oceanibulbus indolifex	100	Proteobacteria/ Alphaproteobacteria	-	+
30	HEL-76	Oceanibulbus indolifex	99	Proteobacteria/ Alphaproteobacteria	-	+
31	HEL-78	Oceanibulbus indolifex	99	Proteobacteria/ Alphaproteobacteria	-	+
32	DFL-9	Oceanicaulis alexandrii	99	Proteobacteria/ Alphaproteobacteria	-	+
33	DFL-15	Oceanicaulis alexandrii	99	Proteobacteria/ Alphaproteobacteria	-	+
34	HEL-38	Paracoccus alkaliphilus	97	Proteobacteria/ Alphaproteobacteria	-	+
35	HEL-8	Paracoccus sp.	97	Proteobacteria/ Alphaproteobacteria	-	-
36	PIC-68	Roseobacter sp.	98	Proteobacteria/ Alphaproteobacteria	-	+
37	DFL-24	Roseovarius mucosus	100	Proteobacteria/ Alphaproteobacteria	-	+
38	DFL-35	Roseovarius mucosus	100	Proteobacteria/ Alphaproteobacteria	-	+
39	EL-52	Roseovarius tolerans	100	Proteobacteria/ Alphaproteobacteria	-	+
40	EL-78	Roseovarius tolerans	100	Proteobacteria/ Alphaproteobacteria	-	+
41	EL-83	Roseovarius tolerans	100	Proteobacteria/ Alphaproteobacteria	-	+
42	EL-90	Roseovarius tolerans	100	Proteobacteria/ Alphaproteobacteria	-	+
43	EL-164	Roseovarius tolerans	100	Proteobacteria/ Alphaproteobacteria	-	+
44	EL-171	Roseovarius tolerans	100	Proteobacteria/ Alphaproteobacteria	-	+
45	EL-172	Roseovarius tolerans	100	Proteobacteria/ Alphaproteobacteria	-	+
46	EL-222	Roseovarius tolerans	100	Proteobacteria/ Alphaproteobacteria	-	+
47	HEL-9	Sphingomonas baekryungensis	99	Proteobacteria/ Alphaproteobacteria	-	+
48	BIO-201	Sphingomonas sp.	99	Proteobacteria/ Alphaproteobacteria	-	+
49	BIO-202	Sphingomonas sp.	99	Proteobacteria/ Alphaproteobacteria	-	+
50	BIO-203	Sphingomonas sp.	99	Proteobacteria/ Alphaproteobacteria	-	+
51	HEL-37	Sphingomonas sp.	94	Proteobacteria/ Alphaproteobacteria	-	+
52	HEL-42	Sphingomonas sp.	99	Proteobacteria/ Alphaproteobacteria	-	+
No.	Strain	Species	Similarity	Phylum(/Class)	luxS	sahH
53	BIO-18	Sphingopyxis sp.	99	Proteobacteria/ Alphaproteobacteria	-	+
54	LM-7	Staleya guttiformis	98	Proteobacteria/ Alphaproteobacteria	-	+
55	LM-9	Staleya guttiformis	97	Proteobacteria/ Alphaproteobacteria	-	+
56	LM-10	Staleya sp.	96	Proteobacteria/ Alphaproteobacteria	-	+
57	LM-4	Staleya sp.	96	Proteobacteria/ Alphaproteobacteria	-	+
58	DFL-11	Stappia marina	98	Proteobacteria/ Alphaproteobacteria	-	+
59	LM-11	Sulfitobacter brevis	97	Proteobacteria/ Alphaproteobacteria	-	+
60	LM-16	Sulfitobacter brevis	97	Proteobacteria/ Alphaproteobacteria	-	+
61	BIO-205	Sulfitobacter dubius	99	Proteobacteria/ Alphaproteobacteria	-	+
62	DFL-10	Sulfitobacter mediterraneus	98	Proteobacteria/ Alphaproteobacteria	-	+
63	DFL-14	Sulfitobacter mediterraneus	98	Proteobacteria/ Alphaproteobacteria	-	+
64	BIO-11	Sulfitobacter pontiacus	99	Proteobacteria/ Alphaproteobacteria	-	+
65	HEL-46	Sulfitobacter pontiacus	98	Proteobacteria/ Alphaproteobacteria	-	+
66	HEL-77	Sulfitobacter pontiacus	98	Proteobacteria/ Alphaproteobacteria	-	+
67	BIO-7	Sulfitobacter sp	99	Proteobacteria/ Alphaproteobacteria	-	+
68	DFL-23	Sulfitobacter sp.	96	Proteobacteria/ Alphaproteobacteria	-	+
69	DFL-41	Sulfitobacter sp.	96	Proteobacteria/ Alphaproteobacteria	-	+
70	PIC-69	Sulfitobacter sp.	96	Proteobacteria/ Alphaproteobacteria	-	+
71	PIC-70	Sulfitobacter sp.	96	Proteobacteria/ Alphaproteobacteria	-	+
72	PIC-72	Sulfitobacter sp.	96	Proteobacteria/ Alphaproteobacteria	-	+
73	PIC-74	Sulfitobacter sp.	96	Proteobacteria/ Alphaproteobacteria	-	+
74	PIC-76	Sulfitobacter sp.	95	Proteobacteria/ Alphaproteobacteria	-	-
75	PIC-82	Sulfitobacter sp.	96	Proteobacteria/ Alphaproteobacteria	-	+
76	PIC-88	Thalassospira lucentensis	97	Proteobacteria/ Alphaproteobacteria	-	-
Bacteroidetes
79	LM-17	Aquimarina sp.	95	Bacteroidetes	-	+
78	LM-6	Aquimarina sp.	92	Bacteroidetes	-	+
No.	Strain	Species	Similarity	Phylum(/Class)	luxS	sahH
80	DT-2	Donghaeana sp.	95	Bacteroidetes	-	+
77	LM-3	Donghaeana sp.	95	Bacteroidetes	-	+
86	LM-2	Krokinobacter genikus	97	Bacteroidetes	-	+
83	LM-12	Krokinobacter genikus	97	Bacteroidetes	-	+
84	LM-13	Krokinobacter genikus	98	Bacteroidetes	-	+
85	LM-8	Krokinobacter sp.	96	Bacteroidetes	-	+
87	PIC-106	Leeuwenhoekella accommodimaris	99	Bacteroidetes	-	+
88	DFL-18	Rhodovirga sp.	95	Bacteroidetes	-	+
96	DFL-17	Rhodovirga winogradskii	99	Bacteroidetes	-	+
97	DFL-19	Rhodovirga winogradskii	99	Bacteroidetes	-	+
89	DFL-2	Rhodovirga winogradskii	99	Bacteroidetes	-	+
98	DFL-26	Rhodovirga winogradskii	98	Bacteroidetes	-	+
99	DFL-28	Rhodovirga winogradskii	99	Bacteroidetes	-	+
100	DFL-29	Rhodovirga winogradskii	99	Bacteroidetes	-	+
90	DFL-3	Rhodovirga winogradskii	99	Bacteroidetes	-	+
101	DFL-34	Rhodovirga winogradskii	99	Bacteroidetes	-	+
102	DFL-37	Rhodovirga winogradskii	99	Bacteroidetes	-	+
103	DFL-39	Rhodovirga winogradskii	99	Bacteroidetes	-	+
91	DFL-4	Rhodovirga winogradskii	99	Bacteroidetes	-	+
104	DFL-40	Rhodovirga winogradskii	99	Bacteroidetes	-	+
92	DFL-5	Rhodovirga winogradskii	99	Bacteroidetes	-	+
93	DFL-6	Rhodovirga winogradskii	99	Bacteroidetes	-	+
94	DFL-7	Rhodovirga winogradskii	99	Bacteroidetes	-	+
95	DFL-8	Rhodovirga winogradskii	99	Bacteroidetes	-	+
81	PIC-1	Venteria marina	97	Bacteroidetes	-	+
82	PIC-73	Venteria marina	98	Bacteroidetes	-	+
No.	Strain	Species	Similarity	Phylum(/Class)	luxS	sahH
Firmicutes
106	DT-10	Planococcus maritimus	99	Firmicutes	-	-
Gammaproteobacteria
107	DT-6	Alteromonas distincta	99	Proteobacteria/ Gammaproteobacteria	-	-
108	DT-9	Glaciecola mesophila	99	Proteobacteria/ Gammaproteobacteria	-	-
109	PIC-2	Glaciecola mesophila	99	Proteobacteria/ Gammaproteobacteria	-	-
110	DFL-32	Marinobacter flavimaris	99	Proteobacteria/ Gammaproteobacteria	-	-
111	DFL-20	Marinobacter sp.	96	Proteobacteria/ Gammaproteobacteria	-	-
112	DFL-21	Marinobacter sp.	97	Proteobacteria/ Gammaproteobacteria	-	-
113	PIC-75	Pseudoalteromonas atlantica	99	Proteobacteria/ Gammaproteobacteria	-	-
114	DT-4	Pseudoalteromonas elyakovii	99	Proteobacteria/ Gammaproteobacteria	-	-
115	DT-8	Pseudoalteromonas elyakovii	99	Proteobacteria/ Gammaproteobacteria	-	-
116	DT-3	Pseudoalteromonas haloplanktis	99	Proteobacteria/ Gammaproteobacteria	-	-
118	LM-1	Pseudoalteromonas haloplanktis	99	Proteobacteria/ Gammaproteobacteria	-	-
119	LM-5	Pseudoalteromonas haloplanktis	99	Proteobacteria/ Gammaproteobacteria	-	-
117	DT-7	Pseudoalteromonas sp.	97	Proteobacteria/ Gammaproteobacteria	-	-
120	DT-11	Shewanella baltica	99	Proteobacteria/ Gammaproteobacteria	+	-	conf.
121	DT-1	Shewanella hafniensis	98	Proteobacteria/ Gammaproteobacteria	+	-	conf.
122	HEL-66	Alteromonas atlantica	98		+	-	conf.
123	HEL-48	Alteromonas atlantica	99		+	-
124	HEL-05	Alteromonas distincta	100		+	-
125	HEL-51	Alteromonas macleodii	98		+	-	conf.
126	BIO-267	Alteromonas sp.	99		+	-
127	BIO-296	Alteromonas sp.	100		+	-
128	HEL-34	Alteromonas sp.	75		+	-
129	HEL-50	Alteromonas sp.	100		+	-	conf.
130	BIO-43	Glaciecola sp.	94		-	-
131	BIO-261	Glaciecola sp.	98		-	+
132	HEL-18	Halomonas sp.	100		+	-
133	HEL-68	Halomonas sp.	98		+	-	conf.
134	HEL-19	Halomonas variabilis	99		+	-
135	HEL-33	Halomonas variabilis	100		+	-
136	HEL-65	Halomonas variabilis	96		+	-
137	BIO-294	Halomonas venusta	98		-	-
138	PIC-87	Halomonas sp.	98		-	-
139	PIC-155	Halomonas sp.	98		-	-
140	PIC-162	Halomonas sp.	95		-	-
141	PIC-164	Halomonas sp.	98		-	-
142	PIC-165	Halomonas variabilis	98		-	-
143	PIC-166	Halomonas variabilis	99		+	-
144	PIC-74				+	-
145	HEL-13				-	-
145	BIO-283				-	-
146	BIO-270				-	-
147	HEL-35	Pseudoalteromonas atlantica	99		+	-
148	HEL-36	Pseudoalteromonas nigrifaciens	99		+	-	conf.
149	BIO-282	Pseudoalteromonas agarovorans	96		+	-
150	BIO-299	Pseudoalteromonas atlantica	99		-	-
151	BIO-304	Pseudoalteromonas atlantica	100		+	-
152	BIO-27	Pseudoalteromonas haloplanktis	98		-	-
153	BIO-266	Pseudoalteromonas haloplanktis	99		-	-
154	BIO-254	Pseudoalteromonas			+
155	BIO-307	Pseudoalteromonas			+
156	HEL-14	Pseudoalteromonas sp.	95		-	-
157	HEL-20	Pseudoalteromonas sp.	99		+	-
158	BIO-300	Pseudoalteromonas sp.	99		+	-
159	HEL-40	Pseudoalteromonas sp.	96		+	-	conf.
160	HEL-49	Pseudoalteromonas sp.	99		+	-
161	BIO-250	Pseudoalteromonas sp.	98		+	-
162	BIO-258	Pseudoalteromonas sp.	90		+	-
163	HEL-06	Psychrobacter glacincola	100		-	+	conf.
164	HEL-32	Psychrobacter glacincola	98		-	+
165	HEL-44	Psychrobacter immobilis	97		-	+	conf.
166	BIO-50	Shewanella sp.			+	-	conf.
167	BIO-305	Vibrio alginolyticus	99		+	-	conf.
168	BIO-248	Vibrio parahaemolyticus	98		+	-	conf.
169	BIO-249	Vibrio parahaemolyticus	97		+	-	conf.

## Sheet: Shewanella_strain
No.	Strain	Species	luxS	Growth conditions	Percentage of AI-2 activity	Growth phase
1	CCUG 30811	Alishewanella fetalis	+	LB, aerobic	0.19	end of the exponential phase
2	DSM. 9167	Shewanella algae	+	LB, aerobic	0.06	end of the exponential phase
3	LMG 20552	Shewanella fidelis	+	SM, aerobic	1.055	end of the exponential phase
4	LMG 18921	Shewanella frigidimarina	+	SM, aerobic	0.155	end of the exponential phase
5	LMG 19691	Shewanella japonica	+	SM, aerobic	1.955	end of the exponential phase
6	LMG 19866	Shewanella livingstonensis	+	not tested
7	IK-1	Shewanella marinintestina	+	SM, aerobic	0.09	middle/end of the exponential phase
8	MR-1	Shewanella oneidensis	+	LB, aerobic		middle/end of the exponential phase
				LB(lactate, ferric citrate), anaerobic	0
9	SM2-1	Shewanella sairae	+	SM, aerobic	1.775	end of the exponential phase
10	HRKA-1	Shewanella schlegeliana	+	SM, aerobic	0.2	end of the exponential phase
11	LMG 19151	Shewanella violacea	+	not tested
